# Supplementary material for: Biomarkers of Coagulation and Inflammation in Dogs after Randomized Administration of 6% Hydroxyethyl Starch 130/0.4 or Hartmann’s Solution
Source: Animals (Basel). 2022 Oct 6;12(19):2691. doi: 10.3390/ani12192691 (PMC9558523; doi:10.3390/ani12192691)
Supplement: Supplementary file 1 [file animals-12-02691-s001.zip]

Archive with 1 entries (1 files):
- animals-1917624-supplementary.pdf
